# Supplementary material for: Ultrasound-Assisted Covalent Conjugation of Walnut Albumin with Bound Polyphenols: Structural Modulation and Functional Enhancement
Source: Foods. 2026 Jun 5;15(11):2033. doi: 10.3390/foods15112033 (PMC13257139; doi:10.3390/foods15112033)
Supplement: Supplementary file 1 [file foods-15-02033-s001.zip]

Archive with 1 entries (1 files):
- foods-4362821-supplementary.pdf
